# Supplementary material for: Associations Between REM Sleep-like Posture Expression and Cognitive Flexibility in 2-Month-Old Japanese Black Calves
Source: Animals (Basel). 2025 Nov 28;15(23):3438. doi: 10.3390/ani15233438 (PMC12691010; doi:10.3390/ani15233438)
Supplement: Supplementary file 1 [file animals-15-03438-s001.zip]

Archive with 2 entries (2 files):
- Supplementary Figures S1 and S2.pdf
- Table S1 original data.xlsx
