# Supplementary material for: Associations Between REM Sleep-like Posture Expression and Cognitive Flexibility in 2-Month-Old Japanese Black Calves
Source: Animals (Basel). 2025 Nov 28;15(23):3438. doi: 10.3390/ani15233438 (PMC12691010; doi:10.3390/ani15233438)
Supplement: Supplementary file 1 [file animals-15-03438-s001.zip › Table S1 original data.xlsx]

## Sheet: RSLP
Cow ID	Total time min	Frequency	Bout min	temprature
B2178	206.2	41	5.02927	25.2
B2178	260.317	49	5.31259	21.2
B2179	152.6	28	5.45	23.2
B2179	138.683	23	6.02971	27
B2180	87.6667	29	3.02299	25.3
B2180	169.233	29	5.83563	22.9
B2181	150.367	32	4.69896	27.5
B2181	195.55	41	4.76951	28.2
B2183	227.017	63	3.60344	27.2
B2183	229.667	51	4.50327	27
B2184	207.8	43	4.83256	25.7
B2184	244.633	24	10.1931	27.2
B2188	344.417	55	6.26212	12.3
B2188	347.033	47	7.38369	13.7
B2189	394.05	47	8.38404	13.8
B2189	354.65	24	14.7771	13
B2190	219.933	38	5.78772	14.7
B2190	235.817	15	15.7211	15.3
B2191	117.8	19	8.41429	15.6
B2191	172.083	19	9.05702	10.6
B2192	161.5	24	6.72917	5.3
B2192	179.033	22	8.13788	6.9
B2194	265.717	22	12.078	1.6
B2194	241.9	30	8.06333	2.8
B2195	304.117	33	9.21566	1.6
B2195	177.2	35	5.06286	2.8
B2203	152.7	27	5.65556	7.2
B2203	145	29	5	8
B2204	217.333	44	4.93939	7.3
B2204	294.183	44	6.68598	15.1
B2205	198.95	34	5.85147	14.7
B2205	162.417	38	4.27412	14.2
B2207	177.95	23	7.73696	15.8
B2207	194.2	25	7.768	14.9
B2208	179.417	37	4.8491	17.5
B2208	149.8	33	4.53939	16.1
B2209	268.983	39	6.89701	14.9
B2209	264.3	43	6.14651	16.1
B2186	300.783	42	7.16151	27.4
B2186	344.417	55	6.26212	26.6

## Sheet: Avg+test results
Cow ID	Total time min	Frequency	Bout min	temprature	weight	Gender 0,1	pass	Learning Round	Reverse Round
B2178	233.258	45	5.17093	27.1	100.5	1	0	x	x
B2179	145.642	25.5	5.73986	24.1	89	1	1	7	13
B2180	128.45	29	4.42931	27.85	94.5	0	1	7	6
B2181	172.958	36.5	4.73424	15	107	1	1	10	4
B2183	228.342	57	4.05335	27	89.8	0	1	7	5
B2184	226.217	33.5	7.51281	2.2	104.5	1	1	3	4
B2186	322.6	48.5	6.71181	23.2	100	0	1	5	3
B2188	345.725	51	6.8229	25.1	90.7	0	0	x	x
B2189	374.35	35.5	11.5806	24.1	72	0	1	7	3
B2190	227.875	26.5	10.7544	27.85	69	0	1	8	4
B2191	144.942	19	8.73565	27.1	90	1	1	8	8
B2192	170.267	23	7.43352	26.45	108.5	1	0	x	x
B2194	253.808	26	10.0707	27	84	0	1	4	5
B2195	240.658	34	7.13926	13	78	0	1	4	4
B2203	148.85	28	5.32778	13.4	84	0	1	9	6
B2204	255.758	44	5.81269	15	80	1	1	4	7
B2205	180.683	36	5.0628	13.1	94	1	0	x	x
B2207	186.075	24	7.75248	6.1	85	1	1	8	4
B2208	164.608	35	4.69425	2.2	92.5	1	0	x	x
B2209	266.642	41	6.52176	2.2	93.5	1	1	10	5

## Sheet: A+R Rounds
Cow ID	Round 1	Round 2	Round 3	Round 4	Round 5	Round 6	Round 7	Round 8	Round 9	Round 10
B2178	0.6	0.7	0.1	0	0.7	0.6	0.3	0.2	0.8	0.7	x
B2179	0.6	0.6	0.8	0.8	0.8	1	0.9				7
B2180	0.6	0.4	0.8	1	0.8	0.9	1				7
B2181	0.5	0	0.6	0.9	0.3	0.4	0.7	0.6	1	1	10
B2183	0.4	0.6	0.5	0.7	0.7	1	1				7
B2184	0.8	0.9	1	1							3
B2188	0.4	0.2	0.4	0.3	0.4	0.8	0.4	0	1	0.7	x
B2189	0.2	0.4	0.5	0	0.7	0.9	1	1			7
B2190	0.4	0.8	0.7	0.5	0.5	0.8	0.9	0.9			8
B2191	0.4	0.6	0.6	0.5	0.8	0.7	0.9	0.9			8
B2192	0.2	0.2	0	0	0.3	0.3	0.6	0.3	0.3	0.3	x
B2194	0.3	0.8	0.9	1							4
B2195	0.5	0.7	0.9	1							4
B2203	0.4	0.4	0.4	0.6	0.2	0.5	0.8	0.9	0.9		9
B2204	0.7	0.4	0.9	0.9							4
B2205	0.4	0.5	0.9	0	0.3	0.4	0.8	0.8	0.9	0.7	x
B2207	0.2	0.4	0.5	0.2	0.7	0.8	1	1			8
B2208	0.8	0.8	0.8	0.5	0.8	0.7	0.5	0.8	0.7	0.9	x
B2209	0.5	0.1	0.3	0.2	0.2	0.4	0.9	0.8	1	0.9	10
B2186	0.1	0.3	0.8	0.9	1	1					5
Cow ID	Round 1	Round 2	Round 3	Round 4	Round 5	Round 6	Round 7	Round 8	Round 9	Round 10	Round 11	Round 12	Round 13	Round 14
B2179	0	0	0.3	0.5	0.8	0.9	0.7	0.1	0.9	0.2	0.5	1	1		13
B2180	0.2	0.4	0.5	0.5	0.9	1									6
B2181	0.3	0.5	1	1											4
B2183	0.2	0.8	0.8	0.9	1										5
B2184	0.2	0.6	0.9	0.9											4
B2189	0.4	1	0.9												3
B2190	0.1	0.6	0.9	1											4
B2191	0.2	0.4	0.6	0.6	0.8	0.8	0.9	1							8
B2194	0.3	0.7	0.7	1	1										5
B2195	0.4	0.6	0.9	1											4
B2203	0.2	0	0.4	0.4	0.9	1									6
B2204	0.4	0.6	0.5	0.7	0.6	0.9	0.9								7
B2207	0.3	0.6	1	1											4
B2209	0.4	0.7	0.8	1	0.9										5
B2186	0.2	0.9	1	1											3
